# Supplementary material for: Effect of Dietary Grape Pomace on Fattening Rabbit Performance, Fatty Acid Composition, and Shelf Life of Meat
Source: Antioxidants (Basel). 2021 May 17;10(5):795. doi: 10.3390/antiox10050795 (PMC8155864; doi:10.3390/antiox10050795)
Supplement: Supplementary file 1 [file antioxidants-10-00795-s001.zip]

Archive with 1 entries (1 files):
- antioxidants-1210665-supplementary.pdf
